# Supplementary material for: A Neighborhood Grid Clustering Algorithm for Solving Localization Problem in WSN Using Genetic Algorithm
Source: Comput Intell Neurosci. 2022 Jun 28;2022:8552142. doi: 10.1155/2022/8552142 (PMC9256383; doi:10.1155/2022/8552142)
Supplement: Supplementary Materials — In the daplodata.xlsx, N is the total number of nodes, and kn is the number of known nodes. A1 is the data number, which is used in this paper from 1 to 60. B1 is the distribution of the X-axis of the data, and in this paper, the maximum range of the X-axis is 100 m. C1 is an unknown node whose number is equal to N − kn. D1 is a known node whose number is kn. E1 is nodes beyond the range of deployment space (rendered null). [file 8552142.f1.xlsx]

## Sheet: Sheet1
A1=1to60	B1=x-axis	C1=N-kn	D1=kn	E1=out-of-range
1	25	50	75	0
2	30	45	120
3	40	34	15	0
4	50	56	40
5	45	20	90	0
6	45	80	70
7	55	89	--	0
8	45	90	--
9	55	78	--	0
10	67	66	50
11	78	55	10
12	89	60	--
13	90	20	80
14	24	40	--
15	15	87	40
16	65	45	40
17	30	80	65	0
18	40	90	40
19	20	5	20
20	50	30	80
21	5	20	60
22	60	90	--
23	60	5	25
24	65	40	--
25	30	15	30
26	5	40	5
27	45	15	60
28	90	5	--
29	5	60	85
30	70	25	--	0
31	17	60	--
32	16	30	--
33	35	5	--
34	35	60	--
35	15	70	--
36	13	17	--	0
37	80	25	--
38	60	17	60
39	63	80	--
40	69	12	--
41	73	37	--
42	75	98	--
43	79	80	--
44	85	70	--
45	79	45	--
46	77	66	--
47	87	40	--
48	90	70	--
49	98	3	97
50	85	87	48	0
51	37	24	--
52	3	50	--	0
53	9	30	--
54	11	50	--	0
55	40	10	--
56	20	98	--	0
57	50	5	--
58	25	80	--	0
59	97	87	61
60	95	40	25	0
